# Supplementary material for: A de novo transcriptome of the Asian tiger mosquito, Aedes albopictus, to identify candidate transcripts for diapause preparation
Source: BMC Genomics. 2011 Dec 20;12:619. doi: 10.1186/1471-2164-12-619 (PMC3258294; doi:10.1186/1471-2164-12-619)
Supplement: Additional file 5 — Characteristics of all differentially expressed genes from the 454 dataset. Gene ontology assignment, BLAST alignment, and expression statistics for the putative homolog of each differentially expressed EST. [file 1471-2164-12-619-S5.XLS]

## Sheet: Additional file 5.csv
Additional file 5 – Characteristics of all differentially expressed genes from the 454 dataset
Gene ontology assignment, BLAST alignment, and expression statistics for the putative homolog of each differentially expressed EST.
Ae. albopictus ID	Putative homolog	Description	GO assignment (biological processes hierarchy)	Organism/dataset	# mapped reads, NDI	# mapped reads, DI	log2(fold-change), DI-NDI	Benjamini-Hochberg corrected p-value	% identity from BLAST	e-value from BLAST	# of matching ESTs	Trimmed EST length	% homolog coverage
Aalb_oocyte_rep_c37172_trimmed	AAEL000144-RA	conserved hypothetical protein [Source:VB External Description;Acc:AAEL000144]	GO:0006030;	Ae. aegypti transcripts	367	0	-12.0622	4.64e-121	82.23	8e-48	12	331	52.044
Aalb_oocyte_rep_c54911_trimmed	AAEL007115-PA	conserved hypothetical protein [Source:VB External Description;Acc:AAEL007115]	GO:0006030;	Ae. aegypti peptide	145	0	-10.7231	5.53e-47	61.47	5e-29	3	326	29.8592
Aalb_oocyte_rep_c37536_trimmed	AAEL007116-RA	conserved hypothetical protein [Source:VB External Description;Acc:AAEL007116]	GO:0006030;	Ae. aegypti transcripts	327	5	-6.22336	1.32e-98	84.49	1e-85	19	418	41.592
Aalb_oocyte_rep_c38261_trimmed	AAEL007117-RA	conserved hypothetical protein [Source:VB External Description;Acc:AAEL007117]	GO:0006030;	Ae. aegypti transcripts	596	5	-7.08918	4.35e-187	85.9	8e-109	42	466	66.7626
Aalb_oocyte_rep_c40305_trimmed	AAEL010707-RA	conserved hypothetical protein [Source:VB External Description;Acc:AAEL010707]	GO:0006030;	Ae. aegypti transcripts	267	0	-11.6034	9.97e-88	85.71	1e-90	18	391	30.958
Aalb_oocyte_rep_c2291_trimmed	AAEL002400-RA	hypothetical protein [Source:VB External Description;Acc:AAEL002400]	GO:0006030;	Ae. aegypti transcripts	122	0	-10.4741	2.6e-39	84.03	3e-78	4	406	40.804
Aalb_oocyte_GH79BIP01EDMA9_trimmed	AAEL007112-PA	hypothetical protein [Source:VB External Description;Acc:AAEL007112]	GO:0006030;	Ae. aegypti peptide	46	0	-9.06889	3.76e-14	37.5	2e-21	1	359	55.0926
Aalb_oocyte_rep_c9978_trimmed	AAEL010705-RA	hypothetical protein [Source:VB External Description;Acc:AAEL010705]	GO:0006030;	Ae. aegypti transcripts	537	5	-6.93882	1.11e-167	85.36	8e-80	7	361	42.2717
Aalb_oocyte_rep_c40001_trimmed	AAEL006328-RA	conserved hypothetical protein [Source:VB External Description;Acc:AAEL006328]	GO:0006030;GO:0005975;	Ae. aegypti transcripts	345	0	-11.9731	1.01e-113	85.28	3e-175	21	753	44.9284
Aalb_oocyte_GH79BIP01DDMCB_trimmed	AAEL006336-RA	conserved hypothetical protein [Source:VB External Description;Acc:AAEL006336]	GO:0006030;GO:0005975;	Ae. aegypti transcripts	30	0	-8.45389	6.25e-09	83.45	3e-77	14	428	30.4843
Aalb_oocyte_rep_c24975_trimmed	AAEL003110-RA	hypothetical protein [Source:VB External Description;Acc:AAEL003110]	GO:0006032;GO:0005975;	Ae. aegypti transcripts	328	0	-11.9002	4.85e-108	85.34	0	28	1152	40.678
Aalb_oocyte_rep_c49421_trimmed	AAEL009758-RA	hypothetical protein [Source:VB External Description;Acc:AAEL009758]	GO:0006032;GO:0005975;	Ae. aegypti transcripts	45	0	-9.03725	7.99e-14	86.94	1e-177	14	673	75.8192
Aalb_oocyte_rep_c42113_trimmed	AAEL000006-RA	phosphoenolpyruvate carboxykinase [Source:VB External Description;Acc:AAEL000006]	GO:0006094;	Ae. aegypti transcripts	141	334	1.02329	1.93e-11	88.94	0	25	2079	99.425
Aalb_oocyte_rep_c34302_trimmed	AAEL007007-RA	DNA replication licensing factor MCM2 [Source:VB External Description;Acc:AAEL007007]	GO:0006260;GO:0006270;	Ae. aegypti transcripts	121	63	-1.16076	6.11e-06	86.39	0	25	2605	92.1174
Aalb_oocyte_rep_c49446_trimmed	AAEL012545-RA	proliferating cell nuclear antigen [Source:VB External Description;Acc:AAEL012545]	GO:0006260;GO:0006275;	Ae. aegypti transcripts	218	370	0.542655	0.000372711	88.27	0	25	876	88.3485
Aalb_oocyte_rep_c59162_trimmed	AAEL005000-PA	conserved hypothetical protein [Source:VB External Description;Acc:AAEL005000]	GO:0006281;	Ae. aegypti peptide	7	40	2.27744	0.000440297	70.29	2e-54	36	524	30.2609
Aalb_oocyte_rep_c3752_trimmed	AAEL006356-RA	TFIIH basal transcription factor complex p52 subunit [Source:VB External Description;Acc:AAEL006356]	GO:0006281;GO:0006355;	Ae. aegypti transcripts	6	36	2.34485	0.000629812	86.34	0	7	1456	55.7641
Aalb_oocyte_rep_c742_trimmed	AAEL013136-RA	chromodomain helicase DNA binding protein [Source:VB External Description;Acc:AAEL013136]	GO:0006333;	Ae. aegypti transcripts	167	303	0.638812	0.00015307	87.33	0	37	6014	94.0955
Aalb_oocyte_rep_c10950_trimmed	AAEL007609-RA	histone H2A [Source:VB External Description;Acc:AAEL007609]	GO:0006334;	Ae. aegypti transcripts	1134	977	-0.43524	3.81e-10	92.97	0	138	521	42.5532
Aalb_oocyte_rep_c61027_trimmed	AAEL000482-RA	histone H3 [Source:VB External Description;Acc:AAEL000482]	GO:0006334;	Ae. aegypti transcripts	19	69	1.63484	0.000120857	88.94	3e-126	3	406	98.7835
Aalb_oocyte_rep_c5314_trimmed	AAEL010222-RB	transcription factor GATA-4 (GATA binding factor-4) [Source:VB External Description;Acc:AAEL010222]	GO:0006355;	Ae. aegypti transcripts	60	1	-5.99206	2.91e-17	88.62	0	18	854	21.0055
Aalb_oocyte_rep_c176_trimmed	AAEL013221-RC	60S ribosomal protein L10a [Source:VB External Description;Acc:AAEL013221]	GO:0006396;GO:0006412;	Ae. aegypti transcripts	353	284	-0.533948	0.000142171	93.53	0	28	710	82.0809
Aalb_oocyte_rep_c31929_trimmed	sp|Q8BTI8|SRRM2_MOUSE	Serine/arginine repetitive matrix protein 2	GO:0006397;GO:0008380;	SwissProt	219	1	-7.85821	1.22e-69	38.2	0.0001	2	266	3.25564
Aalb_oocyte_rep_c36911_trimmed	AAEL002372-RB	40S ribosomal protein S11 [Source:VB External Description;Acc:AAEL002372]	GO:0006412;	Ae. aegypti transcripts	823	566	-0.760281	2.6e-20	97.65	0	36	510	80.9524
Aalb_oocyte_rep_c19_trimmed	AAEL011656-RA	40S ribosomal protein S15 [Source:VB External Description;Acc:AAEL011656]	GO:0006412;	Ae. aegypti transcripts	1040	700	-0.79136	1.19e-27	90.29	0	83	539	85.2433
Aalb_oocyte_rep_c4665_trimmed	AAEL003427-RA	40S ribosomal protein S16 [Source:VB External Description;Acc:AAEL003427]	GO:0006412;	Ae. aegypti transcripts	1125	747	-0.81095	3.87e-31	97.33	0	67	486	72.214
Aalb_oocyte_rep_c23791_trimmed	AAEL004175-RA	40S ribosomal protein S17 [Source:VB External Description;Acc:AAEL004175]	GO:0006412;	Ae. aegypti transcripts	552	422	-0.607615	4.36e-09	94.69	0	20	470	74.4849
Aalb_oocyte_rep_c58271_trimmed	AAEL009747-RA	40S ribosomal protein S18 [Source:VB External Description;Acc:AAEL009747]	GO:0006412;	Ae. aegypti transcripts	668	536	-0.537832	8.78e-09	95.85	0	31	529	73.7796
Aalb_oocyte_rep_c918_trimmed	AAEL010756-RA	40S ribosomal protein S19 [Source:VB External Description;Acc:AAEL010756]	GO:0006412;	Ae. aegypti transcripts	695	595	-0.444359	2.12e-06	92.25	0	25	567	86.8098
Aalb_oocyte_rep_c36850_trimmed	AAEL010168-RB	40S ribosomal protein S2 [Source:VB External Description;Acc:AAEL010168]	GO:0006412;	Ae. aegypti transcripts	965	688	-0.70833	4.87e-21	93.58	0	52	881	90.6027
Aalb_oocyte_rep_c38033_trimmed	AAEL009506-RA	40S ribosomal protein S20 [Source:VB External Description;Acc:AAEL009506]	GO:0006412;	Ae. aegypti transcripts	632	344	-1.0976	4.63e-29	94.03	0	36	468	72.5581
Aalb_oocyte_rep_c104_trimmed	AAEL014292-RA	40S ribosomal protein S24 [Source:VB External Description;Acc:AAEL014292]	GO:0006412;	Ae. aegypti transcripts	285	193	-0.78239	3e-07	96.39	0	11	469	79.3919
Aalb_oocyte_rep_c178_trimmed	AAEL002832-RA	40S ribosomal protein S26 [Source:VB External Description;Acc:AAEL002832]	GO:0006412;	Ae. aegypti transcripts	1026	830	-0.526084	4.92e-13	96.38	0	116	413	45.7871
Aalb_oocyte_rep_c668_trimmed	AAEL008192-RA	40S ribosomal protein S3 [Source:VB External Description;Acc:AAEL008192]	GO:0006412;	Ae. aegypti transcripts	559	332	-0.971759	5.6e-21	93.71	0	21	873	93.7433
Aalb_oocyte_rep_c5_trimmed	AAEL009653-RA	40S ribosomal protein S30 [Source:VB External Description;Acc:AAEL009653]	GO:0006412;	Ae. aegypti transcripts	537	400	-0.6451	7.59e-10	96.59	0	19	439	74.9147
Aalb_oocyte_rep_c235_trimmed	AAEL005901-RB	40S ribosomal protein S3a [Source:VB External Description;Acc:AAEL005901]	GO:0006412;	Ae. aegypti transcripts	669	541	-0.526597	1.72e-08	94.31	0	41	842	52.6316
Aalb_oocyte_rep_c61012_trimmed	CPIJ003013-PA|40S	40S ribosomal protein S4	GO:0006412;	C. pipiens	686	548	-0.54425	3.34e-09	97.86	2e-76	33	419	52.8517
Aalb_oocyte_rep_c36563_trimmed	AAEL013625-RA	40S ribosomal protein S5 [Source:VB External Description;Acc:AAEL013625]	GO:0006412;	Ae. aegypti transcripts	797	547	-0.763226	7.81e-20	96.07	0	36	712	79.5735
Aalb_oocyte_rep_c32681_trimmed	AAEL009496-RA	40S ribosomal protein S7 [Source:VB External Description;Acc:AAEL009496]	GO:0006412;	Ae. aegypti transcripts	691	456	-0.819815	1.87e-19	96.6	0	25	734	83.9306
Aalb_oocyte_rep_c7662_trimmed	AAEL008103-RB	40S ribosomal protein S8 [Source:VB External Description;Acc:AAEL008103]	GO:0006412;	Ae. aegypti transcripts	547	396	-0.68621	3.49e-11	94.93	0	33	669	73.3553
Aalb_oocyte_rep_c39_trimmed	AAEL009151-RA	40S ribosomal protein S8 [Source:VB External Description;Acc:AAEL009151]	GO:0006412;	Ae. aegypti transcripts	596	364	-0.93149	8.3e-21	95.2	0	20	582	75.5875
Aalb_oocyte_rep_c39539_trimmed	AAEL001759-RA	40S ribosomal protein S9 [Source:VB External Description;Acc:AAEL001759]	GO:0006412;	Ae. aegypti transcripts	495	411	-0.488501	1.99e-05	94.4	0	21	588	99.8299
Aalb_oocyte_rep_c379_trimmed	AAEL012944-RB	60S ribosomal protein L11 [Source:VB External Description;Acc:AAEL012944]	GO:0006412;	Ae. aegypti transcripts	620	416	-0.795841	1.45e-16	95.52	0	21	691	97.7337
Aalb_oocyte_rep_c26188_trimmed	AAEL014562-RA	60S ribosomal protein L12 [Source:VB External Description;Acc:AAEL014562]	GO:0006412;	Ae. aegypti transcripts	425	267	-0.890692	9.84e-14	94	0	23	499	99.7992
Aalb_oocyte_rep_c13_trimmed	AAEL009825-RA	60S ribosomal protein L13a [Source:VB External Description;Acc:AAEL009825]	GO:0006412;	Ae. aegypti transcripts	1021	677	-0.812954	1.77e-28	92.39	0	44	538	69.599
Aalb_oocyte_rep_c39084_trimmed	AAEL011447-RA	60S ribosomal protein L14 [Source:VB External Description;Acc:AAEL011447]	GO:0006412;	Ae. aegypti transcripts	1000	682	-0.772359	1.81e-25	95.11	0	39	551	67.1133
Aalb_oocyte_rep_c38685_trimmed	AAEL011471-RB	60S ribosomal protein L17 [Source:VB External Description;Acc:AAEL011471]	GO:0006412;	Ae. aegypti transcripts	1011	655	-0.846409	3.55e-30	94.2	0	51	602	75.3459
Aalb_oocyte_rep_c13753_trimmed	AAEL008481-RA	60S ribosomal protein L18 [Source:VB External Description;Acc:AAEL008481]	GO:0006412;	Ae. aegypti transcripts	662	577	-0.418498	1.95e-05	94.48	0	45	615	83.1978
Aalb_oocyte_rep_c42596_trimmed	AAEL012733-RA	60S ribosomal protein L19 [Source:VB External Description;Acc:AAEL012733]	GO:0006412;	Ae. aegypti transcripts	756	509	-0.790898	5.12e-20	96.1	0	23	512	42.2442
Aalb_oocyte_rep_c102_trimmed	AAEL013583-RA	60S ribosomal protein L23 (L17A)(AeRpL17A) [Source:VB External Description;Acc:AAEL013583]	GO:0006412;	Ae. aegypti transcripts	1006	828	-0.501167	1.04e-11	95.03	0	61	615	96.2791
Aalb_oocyte_rep_c36961_trimmed	AAEL008329-RA	60S ribosomal protein L24 [Source:VB External Description;Acc:AAEL008329]	GO:0006412;	Ae. aegypti transcripts	875	681	-0.581851	2.07e-13	94.41	0	34	623	91.4956
Aalb_oocyte_rep_c245_trimmed	AAEL005817-RA	60S ribosomal protein L26 [Source:VB External Description;Acc:AAEL005817]	GO:0006412;	Ae. aegypti transcripts	709	562	-0.555432	6.68e-10	92.09	0	17	530	75.2841
Aalb_oocyte_rep_c36828_trimmed	AAEL014838-RA	60S ribosomal protein L27e [Source:VB External Description;Acc:AAEL014838]	GO:0006412;	Ae. aegypti transcripts	527	423	-0.537348	7.17e-07	93.36	0	14	553	96.0139
Aalb_oocyte_GIK0NFC01DYYY0_trimmed	AAEL006698-RA	60S ribosomal protein L31 [Source:VB External Description;Acc:AAEL006698]	GO:0006412;	Ae. aegypti transcripts	548	483	-0.402387	0.000323956	94.59	0	29	512	81.6456
Aalb_oocyte_rep_c44193_trimmed	AAEL003396-RA	60S ribosomal protein L32 [Source:VB External Description;Acc:AAEL003396]	GO:0006412;	Ae. aegypti transcripts	567	415	-0.670414	3.97e-11	94.63	0	17	483	77.4038
Aalb_oocyte_rep_c22621_trimmed	AAEL004325-RA	60S ribosomal protein L5 [Source:VB External Description;Acc:AAEL004325]	GO:0006412;	Ae. aegypti transcripts	711	626	-0.40393	1.68e-05	93.93	0	32	987	78.64
Aalb_oocyte_rep_c182_trimmed	AAEL012585-RB	60S ribosomal protein L7 [Source:VB External Description;Acc:AAEL012585]	GO:0006412;	Ae. aegypti transcripts	548	415	-0.62125	2.24e-09	93.95	0	19	833	90.6048
Aalb_oocyte_rep_c37_trimmed	AAEL000987-RA	60S ribosomal protein L8 [Source:VB External Description;Acc:AAEL000987]	GO:0006412;	Ae. aegypti transcripts	557	487	-0.413989	0.000161627	94.68	0	21	973	89.2364
Aalb_oocyte_rep_c41378_trimmed	AAEL007699-RB	60S ribosomal protein L9 [Source:VB External Description;Acc:AAEL007699]	GO:0006412;	Ae. aegypti transcripts	675	376	-1.06426	1.46e-29	95.45	0	26	679	96.5714
Aalb_oocyte_rep_c37009_trimmed	AAEL012736-RA	ribosomal protein L15 [Source:VB External Description;Acc:AAEL012736]	GO:0006412;	Ae. aegypti transcripts	431	333	-0.592337	1.05e-06	93.93	0	20	625	79.1774
Aalb_oocyte_rep_c3869_trimmed	AAEL008353-RB	ribosomal protein L28, putative [Source:VB External Description;Acc:AAEL008353]	GO:0006412;	Ae. aegypti transcripts	1138	913	-0.538053	4.11e-15	92.13	0	102	533	78.4024
Aalb_oocyte_rep_c51182_trimmed	AAEL009341-RA	ribosomal protein L34, putative [Source:VB External Description;Acc:AAEL009341]	GO:0006412;	Ae. aegypti transcripts	467	382	-0.510051	1.45e-05	95.8	0	24	451	77.8929
Aalb_oocyte_rep_c41139_trimmed	AAEL005629-RA	ribosomal protein L35, putative [Source:VB External Description;Acc:AAEL005629]	GO:0006412;	Ae. aegypti transcripts	510	362	-0.714662	3.12e-11	98.4	0	28	436	70.2093
Aalb_oocyte_rep_c40574_trimmed	AAEL000823-RB	ribosomal protein L35A, putative [Source:VB External Description;Acc:AAEL000823]	GO:0006412;	Ae. aegypti transcripts	616	541	-0.40754	7.93e-05	93.93	0	24	654	98.7934
Aalb_oocyte_rep_c961_trimmed	AAEL012686-RA	ribosomal protein S12, putative [Source:VB External Description;Acc:AAEL012686]	GO:0006412;	Ae. aegypti transcripts	1143	963	-0.467464	1.01e-11	94.46	0	245	486	56.3805
Aalb_oocyte_rep_c39511_trimmed	AAEL003582-RA	ribosomal protein S15p/S13e [Source:VB External Description;Acc:AAEL003582]	GO:0006412;	Ae. aegypti transcripts	549	463	-0.466015	1.61e-05	94.45	0	30	557	60.5033
Aalb_oocyte_rep_c44340_trimmed	AAEL013536-RA	ubiquitin (ribosomal protein L40) [Source:VB External Description;Acc:AAEL013536]	GO:0006412;	Ae. aegypti transcripts	818	621	-0.617722	5.91e-14	93.54	0	52	643	79.6296
Aalb_oocyte_rep_c42663_trimmed	AAEL006511-RA	ubiquitin [Source:VB External Description;Acc:AAEL006511]	GO:0006412;	Ae. aegypti transcripts	580	374	-0.853148	2.11e-17	95.31	0	33	447	72.2132
Aalb_oocyte_rep_c2785_trimmed	AAEL017516-RB		GO:0006412;	Ae. aegypti transcripts	753	674	-0.380149	3.27e-05	93.42	0	34	744	47.7842
Aalb_oocyte_rep_c39423_trimmed	AAEL005266-RA	40S ribosomal protein S14 [Source:VB External Description;Acc:AAEL005266]	GO:0006412;GO:0008150;	Ae. aegypti transcripts	393	315	-0.539357	3.6e-05	96.53	0	25	517	73.9568
Aalb_oocyte_rep_c16154_trimmed	AAEL001044-RA	tyrosyl-tRNA synthetase [Source:VB External Description;Acc:AAEL001044]	GO:0006418;GO:0006412;GO:0006437;	Ae. aegypti transcripts	44	14	-1.86535	0.000323635	87.92	0	10	1580	82.6953
Aalb_oocyte_rep_c3_trimmed	gi|217037904|gb|EU910137.1|	Aedes albopictus translation initiation factor 5A	GO:0006452;GO:0045905;GO:0008612;GO:0045901;	Ae. albopictus	773	630	-0.515344	2.12e-09	99.32	0	52	1469	97.7971
Aalb_oocyte_rep_c26762_trimmed	AAEL001005-RA	calreticulin [Source:VB External Description;Acc:AAEL001005]	GO:0006457;	Ae. aegypti transcripts	213	143	-0.794777	1.5e-05	93.38	0	33	1237	57.3755
Aalb_oocyte_GH79BIP02G7XWC_trimmed	AAEL003400-RA	Dual specificity tyrosine-phosphorylation-regulated kinase [Source:VB External Description;Acc:AAEL003400]	GO:0006468;	Ae. aegypti genome	121	349	1.30717	1.03e-17	94.55	1e-58	8	160	0.880889
Aalb_oocyte_rep_c4725_trimmed	AAEL002196-RA	procathepsin L3, putative [Source:VB External Description;Acc:AAEL002196]	GO:0006508;	Ae. aegypti transcripts	21	2	-3.54905	0.000323956	85.22	4e-137	3	601	63.8004
Aalb_oocyte_rep_c403_trimmed	AAEL014188-RA	serine-type enodpeptidase, [Source:VB External Description;Acc:AAEL014188]	GO:0006508;	Ae. aegypti transcripts	104	1	-6.78459	1.31e-31	87.36	1e-123	6	450	49.0731
Aalb_oocyte_rep_c27084_trimmed	AAEL006425-RA	trypsin [Source:VB External Description;Acc:AAEL006425]	GO:0006508;	Ae. aegypti transcripts	19	0	-7.7977	2.11e-05	87.2	0	3	927	95.1546
Aalb_oocyte_rep_c67139_trimmed	AAEL007818-RA	Trypsin 3A1 Precursor (EC 3.4.21.4) [Source:VB External Description;Acc:AAEL007818]	GO:0006508;GO:0007586;	Ae. aegypti transcripts	190	8	-4.77296	1.81e-50	83.7	4e-76	10	410	46.7503
Aalb_oocyte_rep_c54912_trimmed	AAEL009160-RA	skp1 [Source:VB External Description;Acc:AAEL009160]	GO:0006511;	Ae. aegypti transcripts	261	202	-0.589803	0.000528402	90.59	5e-178	24	509	50.6986
Aalb_oocyte_rep_c1575_trimmed	AAEL001869-RA	gmp synthase [Source:VB External Description;Acc:AAEL001869]	GO:0006541;GO:0009058;GO:0006177;GO:0006164;	Ae. aegypti transcripts	80	36	-1.37007	4.19e-05	89.49	0	10	2055	99.9513							hits
Aalb_oocyte_rep_c2168_trimmed	AAEL007213-RA	delta(9)-desaturase, putative [Source:VB External Description;Acc:AAEL007213]	GO:0006633;GO:0055114;GO:0008610;GO:0006629;	Ae. aegypti transcripts	49	17	-1.742	0.000225888	89.3	0	14	1018	74.743
Aalb_oocyte_rep_c49198_trimmed	AAEL002898-RA	conserved hypothetical protein [Source:VB External Description;Acc:AAEL002898]	GO:0006729;	Ae. aegypti transcripts	130	259	0.773618	2.11e-05	87.98	3e-128	11	462	56.2347
Aalb_oocyte_rep_c10054_trimmed	AAEL009323-RA	carbonic anhydrase precursor [Source:VB External Description;Acc:AAEL009323]	GO:0006730;	Ae. aegypti transcripts	52	4	-3.88786	1.39e-11	87.42	0	10	802	62.3041
Aalb_oocyte_rep_c48617_trimmed	AAEL000126-RA	molybdopterin cofactor synthesis protein a [Source:VB External Description;Acc:AAEL000126]	GO:0006777;GO:0008152;	Ae. aegypti transcripts	90	184	0.81062	0.000357922	91.68	0	25	1129	42.3684
Aalb_oocyte_GID1I5S02FP63Q_trimmed	AAEL006271-RC	Copper-Zinc(Cu-Zn) Superoxide Dismutase. [Source:VB External Description;Acc:AAEL006271]	GO:0006801;GO:0055114;	Ae. aegypti transcripts	253	130	-1.18036	6.21e-13	85.88	4e-101	45	424	67.9487
Aalb_oocyte_rep_c11431_trimmed	AAEL005491-RA	ABC transporter [Source:VB External Description;Acc:AAEL005491]	GO:0006810;	Ae. aegypti transcripts	24	1	-4.67373	6.89e-06	90.31	0	2	2043	86.8197
Aalb_oocyte_rep_c33212_trimmed	gi|199593966|gb|FJ040863.1|	Aedes albopictus atypical odorant-binding protein 46 (OBP46)	GO:0006810;	Ae. albopictus	1386	0	-13.979	0	95.15	0	88	1010	94.6429
Aalb_oocyte_rep_c37139_trimmed	gi|199593962|gb|FJ040861.1|	Aedes albopictus atypical odorant-binding protein 68 (OBP68)	GO:0006810;	Ae. albopictus	882	9	-6.8192	1.11e-274	95.95	0	63	961	94.7732
Aalb_oocyte_GH79BIP01A0CZM_trimmed	CPIJ017170-PA|conserved	conserved hypothetical protein	GO:0006810;	C. pipiens	107	0	-10.285	2.42e-34	70.83	8e-06	1	71	7.51634
Aalb_oocyte_GH79BIP01DNPFR_trimmed	AAEL000318-PA	conserved hypothetical protein [Source:VB External Description;Acc:AAEL000318]	GO:0006810;	Ae. aegypti peptide	411	0	-12.2255	9.58e-136	37.35	4e-24	1	497	55.102
Aalb_oocyte_rep_c42739_trimmed	AAEL000350-RA	conserved hypothetical protein [Source:VB External Description;Acc:AAEL000350]	GO:0006810;	Ae. aegypti transcripts	279	0	-11.6668	1.08e-91	82.67	1e-31	15	224	11.4872
Aalb_oocyte_rep_c450_trimmed	AAEL000377-RA	conserved hypothetical protein [Source:VB External Description;Acc:AAEL000377]	GO:0006810;	Ae. aegypti transcripts	57	0	-9.37762	9.15e-18	85.09	7e-68	15	321	29.8605
Aalb_oocyte_rep_c40358_trimmed	AAEL000796-RA	conserved hypothetical protein [Source:VB External Description;Acc:AAEL000796]	GO:0006810;	Ae. aegypti transcripts	16	0	-7.55119	0.000186668	87.1	4e-53	15	216	21.0321
Aalb_oocyte_rep_c49014_trimmed	AAEL000821-RA	conserved hypothetical protein [Source:VB External Description;Acc:AAEL000821]	GO:0006810;	Ae. aegypti transcripts	28	0	-8.3547	2.79e-08	84.19	1e-58	4	309	40.2344
Aalb_oocyte_rep_c8690_trimmed	AAEL000827-PA	conserved hypothetical protein [Source:VB External Description;Acc:AAEL000827]	GO:0006810;	Ae. aegypti peptide	133	1	-7.13913	3.92e-41	73.21	3e-124	11	839	97.2125
Aalb_oocyte_GH79BIP01C5DP2_trimmed	AAEL000835-RA	conserved hypothetical protein [Source:VB External Description;Acc:AAEL000835]	GO:0006810;	Ae. aegypti transcripts	91	0	-10.0516	4.63e-29	83.09	2e-44	20	277	35.019
Aalb_oocyte_GID1I5S02GVFJG_trimmed	AAEL001153-PA	conserved hypothetical protein [Source:VB External Description;Acc:AAEL001153]	GO:0006810;	Ae. aegypti peptide	17	0	-7.63812	9.04e-05	68.46	5e-50	18	425	49.0066
Aalb_oocyte_GH79BIP01D4MZ0_trimmed	AAEL001179-PA	conserved hypothetical protein [Source:VB External Description;Acc:AAEL001179]	GO:0006810;	Ae. aegypti peptide	14	0	-7.35982	0.000748699	70.3	9e-67	7	491	49.3976
Aalb_oocyte_GH79BIP01DY0L8_trimmed	AAEL001189-PA	conserved hypothetical protein [Source:VB External Description;Acc:AAEL001189]	GO:0006810;	Ae. aegypti peptide	801	1	-9.72861	1.42e-263	75.29	2e-32	23	254	27.1845
Aalb_oocyte_rep_c10578_trimmed	AAEL001301-RA	conserved hypothetical protein [Source:VB External Description;Acc:AAEL001301]	GO:0006810;	Ae. aegypti transcripts	37	0	-8.75555	3.28e-11	86.62	0	5	896	93.3124
Aalb_oocyte_c41015_trimmed	AAEL001487-RA	conserved hypothetical protein [Source:VB External Description;Acc:AAEL001487]	GO:0006810;	Ae. aegypti transcripts	14	0	-7.35982	0.000748699	82.05	1e-72	4	478	52.0697
Aalb_oocyte_GH79BIP01DB531_trimmed	AAEL003511-PA	conserved hypothetical protein [Source:VB External Description;Acc:AAEL003511]	GO:0006810;	Ae. aegypti peptide	322	11	-5.07915	4.89e-89	49.4	4e-19	1	248	30.9434
Aalb_oocyte_GID1I5S02H5UTS_trimmed	AAEL003513-PA	conserved hypothetical protein [Source:VB External Description;Acc:AAEL003513]	GO:0006810;	Ae. aegypti peptide	49	5	-3.48742	6.89e-10	65.57	8e-19	6	182	21.5827
Aalb_oocyte_rep_c43299_trimmed	AAEL003525-PA	conserved hypothetical protein [Source:VB External Description;Acc:AAEL003525]	GO:0006810;	Ae. aegypti peptide	124	1	-7.03813	3.55e-38	67.39	4e-51	22	413	37.027
Aalb_oocyte_GH79BIP01EJ81B_trimmed	AAEL004516-RA	conserved hypothetical protein [Source:VB External Description;Acc:AAEL004516]	GO:0006810;	Ae. aegypti transcripts	15	0	-7.45867	0.000372711	80.52	2e-31	16	307	34.5721
Aalb_oocyte_GH79BIP01CKSIW_trimmed	AAEL006385-RA	conserved hypothetical protein [Source:VB External Description;Acc:AAEL006385]	GO:0006810;	Ae. aegypti transcripts	137	1	-7.18185	1.87e-42	85.11	4e-104	87	469	49.7877
Aalb_oocyte_GID1I5S02JB29I_trimmed	AAEL006387-RA	conserved hypothetical protein [Source:VB External Description;Acc:AAEL006387]	GO:0006810;	Ae. aegypti transcripts	1385	0	-13.978	0	84.99	4e-101	237	471	55.0117
Aalb_oocyte_rep_c37354_trimmed	AAEL006393-RA	conserved hypothetical protein [Source:VB External Description;Acc:AAEL006393]	GO:0006810;	Ae. aegypti transcripts	283	1	-8.22793	7.27e-91	85	9e-153	92	679	70.0722
Aalb_oocyte_rep_c41091_trimmed	AAEL006396-RA	conserved hypothetical protein [Source:VB External Description;Acc:AAEL006396]	GO:0006810;	Ae. aegypti transcripts	518	1	-9.09985	4.99e-169	86.91	2.33e-156	122	549	55.1205
Aalb_oocyte_GID1I5S02FSYLX_trimmed	AAEL006398-RA	conserved hypothetical protein [Source:VB External Description;Acc:AAEL006398]	GO:0006810;	Ae. aegypti transcripts	199	0	-11.1795	4.87e-65	84.62	5e-48	14	258	25.6182
Aalb_oocyte_rep_c41262_trimmed	AAEL007500-RA	conserved hypothetical protein [Source:VB External Description;Acc:AAEL007500]	GO:0006810;	Ae. aegypti transcripts	32	5	-2.87427	2.34e-05	87.59	0	10	934	70.0675
Aalb_oocyte_rep_c9455_trimmed	AAEL009032-RA	conserved hypothetical protein [Source:VB External Description;Acc:AAEL009032]	GO:0006810;	Ae. aegypti transcripts	25	1	-4.73238	3.4e-06	88.63	0	7	782	57.2056
Aalb_oocyte_GH79BIP01BJFIU_trimmed	AAEL009433-PA	conserved hypothetical protein [Source:VB External Description;Acc:AAEL009433]	GO:0006810;	Ae. aegypti peptide	323	1	-8.4186	3.69e-104	62.75	7e-57	19	458	54.6763
Aalb_oocyte_rep_c41482_trimmed	AAEL009597-RA	conserved hypothetical protein [Source:VB External Description;Acc:AAEL009597]	GO:0006810;	Ae. aegypti transcripts	197	1	-7.70555	2.39e-62	84.84	4e-170	16	764	87.2146
Aalb_oocyte_GH79BIP01BI4CE_trimmed	AAEL010714-PA	conserved hypothetical protein [Source:VB External Description;Acc:AAEL010714]	GO:0006810;	Ae. aegypti peptide	104	2	-5.85171	3.55e-30	64.1	3e-30	4	233	29.6154
Aalb_oocyte_GH79BIP01AOSPE_trimmed	AAEL010874-PA	conserved hypothetical protein [Source:VB External Description;Acc:AAEL010874]	GO:0006810;	Ae. aegypti peptide	141	1	-7.22334	8.96e-44	64.35	8e-42	8	344	38.1271
Aalb_oocyte_GH79BIP01DEGO3_trimmed	AAEL010875-RA	conserved hypothetical protein [Source:VB External Description;Acc:AAEL010875]	GO:0006810;	Ae. aegypti transcripts	77	0	-9.81086	2.1e-24	84.94	4e-30	7	165	18.3333
Aalb_oocyte_rep_c37830_trimmed	AAEL010944-RA	conserved hypothetical protein [Source:VB External Description;Acc:AAEL010944]	GO:0006810;	Ae. aegypti transcripts	66	32	-1.26235	0.000983337	88.59	0	19	902	66.2003
Aalb_oocyte_rep_c58139_trimmed	AAEL014430-RA	conserved hypothetical protein [Source:VB External Description;Acc:AAEL014430]	GO:0006810;	Ae. aegypti transcripts	83	6	-3.98824	2.8e-19	83.65	2e-79	18	415	48.538
Aalb_oocyte_rep_c38873_trimmed	AAEL014431-RA	conserved hypothetical protein [Source:VB External Description;Acc:AAEL014431]	GO:0006810;	Ae. aegypti transcripts	70	0	-9.67354	4.57e-22	84.06	2e-99	16	501	62.0818
Aalb_oocyte_rep_c12054_trimmed	AAEL014876-RA	conserved hypothetical protein [Source:VB External Description;Acc:AAEL014876]	GO:0006810;	Ae. aegypti transcripts	602	2	-8.38374	8.62e-195	79.86	5e-40	27	426	45.2229
Aalb_oocyte_rep_c5795_trimmed	AAEL001318-RA	CRAL/TRIO domain-containing protein [Source:VB External Description;Acc:AAEL001318]	GO:0006810;	Ae. aegypti transcripts	19	0	-7.7977	2.11e-05	87.67	0	2	945	67.4021
Aalb_oocyte_rep_c1903_trimmed	AAEL005779-RB	CRAL/TRIO domain-containing protein [Source:VB External Description;Acc:AAEL005779]	GO:0006810;	Ae. aegypti transcripts	33	0	-8.59096	6.66e-10	93.69	0	4	1281	70.7104
Aalb_oocyte_rep_c46101_trimmed	AAEL010337-RA	CRAL/TRIO domain-containing protein [Source:VB External Description;Acc:AAEL010337]	GO:0006810;	Ae. aegypti transcripts	27	2	-3.9101	6.93e-06	85.56	2e-149	11	629	41.8496
Aalb_oocyte_rep_c2195_trimmed	AAEL005411-RA	equilibrative nucleoside transporter [Source:VB External Description;Acc:AAEL005411]	GO:0006810;	Ae. aegypti transcripts	29	2	-4.01283	1.88e-06	91.69	0	1	1334	57.0513
Aalb_oocyte_rep_c55139_trimmed	AAEL001174-RA	hypothetical protein [Source:VB External Description;Acc:AAEL001174]	GO:0006810;	Ae. aegypti transcripts	36	0	-8.71613	6.9e-11	84	5e-34	35	224	12.6065
Aalb_oocyte_rep_c39502_trimmed	AAEL007014-RA	hypothetical protein [Source:VB External Description;Acc:AAEL007014]	GO:0006810;	Ae. aegypti transcripts	43	0	-8.97181	3.53e-13	82.92	1e-43	13	280	52.7307
Aalb_oocyte_GID1I5S02I5XGO_trimmed	AAEL009599-RA	hypothetical protein [Source:VB External Description;Acc:AAEL009599]	GO:0006810;	Ae. aegypti transcripts	180	2	-6.64254	5.17e-55	84.83	4e-30	25	177	18.0328
Aalb_oocyte_rep_c49622_trimmed	AAEL011491-PA	odorant-binding protein 50d, putative [Source:VB External Description;Acc:AAEL011491]	GO:0006810;	Ae. aegypti peptide	75	2	-5.38062	8.03e-21	71.04	5e-79	17	548	98.913
Aalb_oocyte_rep_c4365_trimmed	AAEL002626-RA	odorant-binding protein 56e, putative [Source:VB External Description;Acc:AAEL002626]	GO:0006810;	Ae. aegypti transcripts	261	1	-8.11123	1.41e-83	87.08	6e-138	16	510	97.7011
Aalb_oocyte_GH79BIP01COR0D_trimmed	CPIJ017166-PA|odorant-binding	odorant-binding protein AgamOBP34, putative	GO:0006810;	C. pipiens	1165	0	-13.7284	0	31.39	4e-13	1	404	44.8845
Aalb_oocyte_rep_c45001_trimmed	AAEL013121-RB	zeta-coat protein [Source:VB External Description;Acc:AAEL013121]	GO:0006810;	Ae. aegypti transcripts	47	17	-1.682	0.000509571	91.08	0	16	537	51.0942
Aalb_oocyte_rep_c26544_trimmed	AAEL003624-RA	sodium/chloride dependent amino acid transporter [Source:VB External Description;Acc:AAEL003624]	GO:0006810;GO:0006836;	Ae. aegypti transcripts	55	129	1.00809	0.000323956	90.3	0	22	1876	67.206
Aalb_oocyte_rep_c12254_trimmed	AAEL008381-RA	oligopeptide transporter [Source:VB External Description;Acc:AAEL008381]	GO:0006810;GO:0006857;	Ae. aegypti transcripts	74	35	-1.29827	0.000307457	88.22	0	15	1916	95.4092
Aalb_oocyte_rep_c12733_trimmed	AAEL012183-RA	mfs transporter [Source:VB External Description;Acc:AAEL012183]	GO:0006810;GO:0055085;	Ae. aegypti transcripts	92	226	1.07542	2.82e-08	92.35	0	25	993	84.2239
Aalb_oocyte_rep_c3886_trimmed	AAEL004451-RA	organic cation transporter [Source:VB External Description;Acc:AAEL004451]	GO:0006810;GO:0055085;	Ae. aegypti transcripts	6	36	2.34485	0.000629812	88.82	0	5	1493	96.2605
Aalb_oocyte_rep_c4527_trimmed	AAEL006455-RA	calcium-activated potassium channel [Source:VB External Description;Acc:AAEL006455]	GO:0006813;	Ae. aegypti transcripts	16	0	-7.55119	0.000186668	89.92	6e-31	1	118	5.1114
Aalb_oocyte_GID1I5S02GQSKP_trimmed	CPIJ010191-PA|vitellogenin-A1	vitellogenin-A1 precursor	GO:0006869;	C. pipiens	49	0	-9.15985	3.91e-15	61.29	5e-07	1	92	1.42113
Aalb_oocyte_rep_c7314_trimmed	AAEL010434-RA	Vitellogenin-A1 Precursor (VG)(PVG1) [Contains Vitellin light chain(VL);Vitellin heavy chain(VH)] [Source:VB External Description;Acc:AAEL010434]	GO:0006869;	Ae. aegypti transcripts	17	0	-7.63812	9.04e-05	84.52	0	4	991	15.0084
Aalb_oocyte_rep_c3763_trimmed	AAEL010900-RA	importin alpha [Source:VB External Description;Acc:AAEL010900]	GO:0006886;GO:0006606;	Ae. aegypti transcripts	72	34	-1.3005	0.000357168	92.59	0	15	1577	64.5756
Aalb_oocyte_rep_c21918_trimmed	AAEL017467-RA		GO:0006979;GO:0016032;GO:0055114;	Ae. aegypti transcripts	61	0	-9.4753	4.25e-19	85.2	1e-77	32	357	10.4234
Aalb_oocyte_rep_c53845_trimmed	AAEL000496-RA	conserved hypothetical protein [Source:VB External Description;Acc:AAEL000496]	GO:0006979;GO:0055114;	Ae. aegypti transcripts	129	5	-4.88212	1.6e-34	85.15	1e-101	24	457	22.8158
Aalb_oocyte_GH79BIP01EPFOL_trimmed	AAEL000507-RA	conserved hypothetical protein [Source:VB External Description;Acc:AAEL000507]	GO:0006979;GO:0055114;	Ae. aegypti transcripts	50	0	-9.18894	1.84e-15	80.61	7e-35	1	329	15.9399
Aalb_oocyte_rep_c49752_trimmed	AAEL004401-RA	heme peroxidase [Source:VB External Description;Acc:AAEL004401]	GO:0006979;GO:0055114;	Ae. aegypti transcripts	69	33	-1.28212	0.000579558	83.71	1e-54	26	306	13.6913					AAEL004388	GIK0NFC01AVZ75	AAEL004388	AAEL004386
Aalb_oocyte_GIK0NFC01AVZ75_trimmed	AAEL004388-PA	heme peroxidase [Source:VB External Description;Acc:AAEL004388]	GO:0006979;GO:0055114;	Ae. aegypti peptide	48	137	1.29085	1.27e-06	87.65	2e-52	50	242	11.1111
Aalb_oocyte_rep_c2163_trimmed	AAEL008850-RA	cak assembly factor [Source:VB External Description;Acc:AAEL008850]	GO:0007049;	Ae. aegypti transcripts	33	5	-2.91853	1.34e-05	86.17	1e-124	4	495	45.9685
Aalb_oocyte_rep_c18194_trimmed	AAEL012019-RA	conserved hypothetical protein [Source:VB External Description;Acc:AAEL012019]	GO:0007155;	Ae. aegypti transcripts	114	243	0.870981	2.95e-06	87.3	0	42	2148	87.3211
Aalb_oocyte_rep_c5817_trimmed	AAEL009616-RA	cadherin [Source:VB External Description;Acc:AAEL009616]	GO:0007155;GO:0007156;	Ae. aegypti transcripts	34	0	-8.6339	3.12e-10	85.33	0	7	2685	44.6018
Aalb_oocyte_rep_c2798_trimmed	AAEL014335-RA	hypothetical protein [Source:VB External Description;Acc:AAEL014335]	GO:0007165;	Ae. aegypti transcripts	20	0	-7.87132	1.06e-05	88.03	0	3	1077	60.0335
Aalb_oocyte_rep_c45418_trimmed	AAEL001188-RA	conserved hypothetical protein [Source:VB External Description;Acc:AAEL001188]	GO:0007264;GO:0015031;	Ae. aegypti transcripts	43	105	1.06573	0.000845776	90.33	0	21	1248	63.2905
Aalb_oocyte_rep_c39281_trimmed	AAEL014561-RA	conserved hypothetical protein [Source:VB External Description;Acc:AAEL014561]	GO:0008150;	Ae. aegypti transcripts	76	0	-9.79202	4.49e-24	86.35	5e-73	35	312	52.2689
Aalb_oocyte_rep_c42675_trimmed	AAEL009077-RA	alkaline phosphatase [Source:VB External Description;Acc:AAEL009077]	GO:0008152;	Ae. aegypti transcripts	92	38	-1.49368	1.06e-06	86.43	0	15	1451	85.4953
Aalb_oocyte_rep_c36640_trimmed	AAEL004434-RA	transketolase [Source:VB External Description;Acc:AAEL004434]	GO:0008152;	Ae. aegypti transcripts	489	393	-0.535503	2.43e-06	89.8	0	34	1891	80.6053
Aalb_oocyte_rep_c47065_trimmed	AAEL005182-RA		GO:0008152;	Ae. aegypti transcripts	20	1	-4.41189	0.000104341	83.02	5e-63	10	369	21.5618
Aalb_oocyte_rep_c171_trimmed	AAEL007097-RA	4-nitrophenylphosphatase [Source:VB External Description;Acc:AAEL007097]	GO:0008152;	Ae. aegypti transcripts	3028	5378	0.608414	8.44e-77	89.15	0	1385	1286	99.8444
Aalb_oocyte_rep_c3653_trimmed	AAEL005188-RA	alpha-galactosidase/alpha-n-acetylgalactosaminidase [Source:VB External Description;Acc:AAEL005188]	GO:0008152;GO:0005975;	Ae. aegypti transcripts	22	0	-8.00817	2.44e-06	87.08	0	1	1253	90.3902
Aalb_oocyte_rep_c16103_trimmed	AAEL005460-RA	alpha-galactosidase/alpha-n-acetylgalactosaminidase [Source:VB External Description;Acc:AAEL005460]	GO:0008152;GO:0005975;	Ae. aegypti transcripts	31	3	-3.54684	3.52e-06	92.01	0	9	1225	75.8984
Aalb_oocyte_rep_c30460_trimmed	AAEL004582-RA	beta-galactosidase [Source:VB External Description;Acc:AAEL004582]	GO:0008152;GO:0005975;	Ae. aegypti transcripts	19	0	-7.7977	2.11e-05	85.13	1e-98	3	436	24.0485
Aalb_oocyte_rep_c6090_trimmed	AAEL011112-RA	alcohol dehydrogenase [Source:VB External Description;Acc:AAEL011112]	GO:0008152;GO:0055114;	Ae. aegypti transcripts	25	2	-3.7995	2.47e-05	85.75	0	4	925	70.7187
Aalb_oocyte_rep_c7352_trimmed	AAEL010483-RA	oxysterol binding protein [Source:VB External Description;Acc:AAEL010483]	GO:0008202;	Ae. aegypti transcripts	101	58	-1.01944	0.000560672	90.58	0	21	2282	84.8768
Aalb_oocyte_rep_c48355_trimmed	AAEL005925-RA	geranylgeranyl pyrophosphate synthase [Source:VB External Description;Acc:AAEL005925]	GO:0008299;	Ae. aegypti transcripts	50	3	-4.23474	6.33e-12	84.67	3e-117	5	547	62.8736
Aalb_oocyte_rep_c38633_trimmed	AAEL012113-RA	vacuolar ATP synthase proteolipid subunit [Source:VB External Description;Acc:AAEL012113]	GO:0015986;GO:0006810;GO:0015992;GO:0006811;	Ae. aegypti transcripts	61	16	-2.14438	2.28e-07	94.48	0	8	633	99.3711
Aalb_oocyte_rep_c9961_trimmed	AAEL009510-RA	glucosamine-fructose-6-phosphate aminotransferase [Source:VB External Description;Acc:AAEL009510]	GO:0016051;GO:0008152;GO:0005975;	Ae. aegypti transcripts	75	6	-3.8422	1.12e-16	89.21	0	16	1903	48.9982
Aalb_oocyte_rep_c39646_trimmed	AAEL000421-RA	protein farnesyltransferase alpha subunit/rab geranylgeranyl transferase alpha subunit [Source:VB External Description;Acc:AAEL000421]	GO:0018342;	Ae. aegypti transcripts	34	5	-2.96147	7.41e-06	88.71	6e-154	10	498	30.5033
Aalb_oocyte_rep_c13192_trimmed	AAEL010735-RA	aromatic amino acid decarboxylase [Source:VB External Description;Acc:AAEL010735]	GO:0019752;	Ae. aegypti transcripts	20	0	-7.87132	1.06e-05	85.31	0	3	1565	99.9361
Aalb_oocyte_rep_c84_trimmed	AAEL013353-RA	profilin [Source:VB External Description;Acc:AAEL013353]	GO:0030036;GO:0007010;	Ae. aegypti transcripts	392	295	-0.630288	8.29e-07	93.23	0	42	1924	91.404
Aalb_oocyte_rep_c7275_trimmed	AAEL014017-RA	testis-specific serine/threonine kinase 22c [Source:VB External Description;Acc:AAEL014017]	GO:0030154;GO:0006468;	Ae. aegypti transcripts	33	8	-2.25111	0.000431113	83	3e-124	3	705	68.4825
Aalb_oocyte_rep_c384_trimmed	AAEL001393-RA	triple functional domain, trio [Source:VB External Description;Acc:AAEL001393]	GO:0035023;	Ae. aegypti transcripts	103	201	0.743599	0.00056829	93.37	0	27	1257	58.7442
Aalb_oocyte_rep_c12582_trimmed	AAEL017098-RA		GO:0042423;GO:0055114;	Ae. aegypti transcripts	1630	4170	1.13485	3.76e-172	93.06	0	685	1806	48.5722
Aalb_oocyte_rep_c42136_trimmed	AAEL000641-RA	protein disulfide isomerase [Source:VB External Description;Acc:AAEL000641]	GO:0045454;	Ae. aegypti transcripts	264	188	-0.709855	1.28e-05	91.26	0	44	1529	48.1855
Aalb_oocyte_rep_c9733_trimmed	AAEL004112-RA	thioredoxin peroxidase [Source:VB External Description;Acc:AAEL004112]	GO:0045454;	Ae. aegypti transcripts	977	810	-0.490676	6.78e-11	91.81	0	37	573	98.791
Aalb_oocyte_rep_c41665_trimmed	AAEL006518-RA	cytidine deaminase, putative [Source:VB External Description;Acc:AAEL006518]	GO:0046087;	Ae. aegypti transcripts	56	3	-4.39793	9.84e-14	86.98	2e-122	4	460	38.688
Aalb_oocyte_rep_c61804_trimmed	AAEL013027-RA	conserved hypothetical protein [Source:VB External Description;Acc:AAEL013027]	GO:0048599;	Ae. aegypti transcripts	562	10	-6.01867	5.61e-168	88.84	2e-62	26	208	34.7403
Aalb_oocyte_rep_c47052_trimmed	AAEL017403-RA	Vitelline membrane protein 15a-2 Precursor [Contains Trypsin-modulating oostatic factor(TMOF)(OOSH)] [Source:VB External Description;Acc:AAEL017403]	GO:0048599;	Ae. aegypti transcripts	117	0	-10.4138	1.15e-37	85.99	1e-57	32	250	86.0544
Aalb_oocyte_GH79BIP02FU24V_trimmed	AAEL010094-RA	cyclin b [Source:VB External Description;Acc:AAEL010094]	GO:0051301;GO:0007049;	Ae. aegypti transcripts	171	298	0.580686	0.000871777	89.96	1e-162	8	487	24.2757
Aalb_oocyte_rep_c3071_trimmed	AAEL002401-RA	proteasome subunit beta type [Source:VB External Description;Acc:AAEL002401]	GO:0051603;	Ae. aegypti transcripts	88	46	-1.15465	0.000323956	87.78	0	11	629	74.5261
Aalb_oocyte_rep_c5432_trimmed	AAEL005915-RA	monocarboxylate transporter [Source:VB External Description;Acc:AAEL005915]	GO:0055085;	Ae. aegypti transcripts	26	85	1.48484	4.02e-05	89.56	0	19	1892	77.256
Aalb_oocyte_rep_c2347_trimmed	AAEL008672-RA	ABC transporter [Source:VB External Description;Acc:AAEL008672]	NA;	Ae. aegypti transcripts	64	23	-1.6927	1.34e-05	92.86	0	16	2240	78.5815
Aalb_oocyte_rep_c3075_trimmed	AAEL013372-RA	ABC transporter [Source:VB External Description;Acc:AAEL013372]	NA;	Ae. aegypti transcripts	43	4	-3.61426	5.11e-09	92.33	0	4	1758	80.239
Aalb_oocyte_rep_c496_trimmed	gi|199593964|gb|FJ040862.1|	Aedes albopictus atypical odorant-binding protein 67 (OBP67) mRNA	NA;	Ae. albopictus	109	0	-10.3117	5.34e-35	99.73	0	37	1104	98.3986
Aalb_oocyte_rep_c2120_trimmed	gi|145194756|gb|EF043241.1|	Aedes albopictus inhibitor of apoptosis protein 1 (IAP1)	NA;	Ae. albopictus	57	23	-1.52587	0.000338562	98.7	0	9	2074	98.3349
Aalb_oocyte_rep_c36617_trimmed	gi|254728755|gb|GQ332399.1|	Aedes albopictus putative 67B2 family heat shock protein	NA;	Ae. albopictus	169	14	-3.80438	3.47e-38	92.61	0	43	743	95.5013
Aalb_oocyte_rep_c5066_trimmed	AAEL003970-RA	amino acid transporter [Source:VB External Description;Acc:AAEL003970]	NA;	Ae. aegypti transcripts	82	1	-6.44208	2.02e-24	91.15	0	8	1287	98.3908
Aalb_oocyte_GID1I5S02HWW24_trimmed	FBpp0111438	CG34324 [Source:RefSeq DNA;Acc:NM_001103502]	NA;	D. melanogaster	57	0	-9.37762	9.15e-18	48.53	9e-07	1	188	23.221
Aalb_oocyte_GIK0NFC01BCW8W_trimmed	CPIJ007524-PA|conserved	conserved hypothetical protein	NA;	C. pipiens	191	82	-1.43914	2.35e-13	63.29	1e-28	1	233	38.6139
Aalb_oocyte_rep_c31166_trimmed	AAEL000269-RA	conserved hypothetical protein [Source:VB External Description;Acc:AAEL000269]	NA;	Ae. aegypti transcripts	111	65	-0.9914	0.000386572	86.95	0	17	742	87.8716
Aalb_oocyte_rep_c50120_trimmed	AAEL000311-RA	conserved hypothetical protein [Source:VB External Description;Acc:AAEL000311]	NA;	Ae. aegypti genome	80	0	-9.86593	2.15e-25	84.31	7e-23	14	152	0.326818
Aalb_oocyte_rep_c8408_trimmed	AAEL001104-RA	conserved hypothetical protein [Source:VB External Description;Acc:AAEL001104]	NA;	Ae. aegypti transcripts	19	0	-7.7977	2.11e-05	88.56	0	4	1065	65.3941
Aalb_oocyte_rep_c4800_trimmed	AAEL001295-RA	conserved hypothetical protein [Source:VB External Description;Acc:AAEL001295]	NA;	Ae. aegypti transcripts	26	0	-8.24818	1.26e-07	91.3	0	2	758	50.6355
Aalb_oocyte_GH79BIP01DDT1I_trimmed	AAEL001306-RA	conserved hypothetical protein [Source:VB External Description;Acc:AAEL001306]	NA;	Ae. aegypti transcripts	473	6	-6.49746	6.5e-145	85.49	9e-105	30	454	35.861
Aalb_oocyte_rep_c14379_trimmed	AAEL001323-RA	conserved hypothetical protein [Source:VB External Description;Acc:AAEL001323]	NA;	Ae. aegypti transcripts	17	0	-7.63812	9.04e-05	84.82	1e-161	2	730	63.979
Aalb_oocyte_rep_c10043_trimmed	AAEL001639-RA	conserved hypothetical protein [Source:VB External Description;Acc:AAEL001639]	NA;	Ae. aegypti transcripts	16	0	-7.55119	0.000186668	89.1	0	4	1054	60.5293
Aalb_oocyte_rep_c236_trimmed	AAEL004699-RA	conserved hypothetical protein [Source:VB External Description;Acc:AAEL004699]	NA;	Ae. aegypti transcripts	669	557	-0.484556	3.04e-07	88.32	0	49	2932	72.2953
Aalb_oocyte_rep_c38864_trimmed	AAEL004873-RA	conserved hypothetical protein [Source:VB External Description;Acc:AAEL004873]	NA;	Ae. aegypti transcripts	323	178	-1.07956	2.47e-14	89.3	0	25	756	62.12
Aalb_oocyte_rep_c53916_trimmed	AAEL004908-RA	conserved hypothetical protein [Source:VB External Description;Acc:AAEL004908]	NA;	Ae. aegypti transcripts	40	0	-8.86773	3.47e-12	85.1	2e-137	4	600	62.6582
Aalb_oocyte_rep_c15994_trimmed	AAEL005032-RA	conserved hypothetical protein [Source:VB External Description;Acc:AAEL005032]	NA;	Ae. aegypti transcripts	53	21	-1.55174	0.000445698	89.09	2e-171	9	540	43.1545
Aalb_oocyte_rep_c37462_trimmed	AAEL005759-PA	conserved hypothetical protein [Source:VB External Description;Acc:AAEL005759]	NA;	Ae. aegypti peptide	277	13	-4.62304	1.64e-72	70.25	3e-63	29	473	98.7342
Aalb_oocyte_rep_c43666_trimmed	AAEL005843-RA	conserved hypothetical protein [Source:VB External Description;Acc:AAEL005843]	NA;	Ae. aegypti transcripts	60	20	-1.80044	1.19e-05	87.78	0	9	711	39.3771
Aalb_oocyte_rep_c18718_trimmed	AAEL006143-RA	conserved hypothetical protein [Source:VB External Description;Acc:AAEL006143]	NA;	Ae. aegypti transcripts	301	100	-1.80907	1.68e-29	86.33	0	31	1865	95.6343
Aalb_oocyte_rep_c3546_trimmed	AAEL006186-RA	conserved hypothetical protein [Source:VB External Description;Acc:AAEL006186]	NA;	Ae. aegypti transcripts	38	11	-1.9995	0.000390275	86.13	8e-119	15	482	30.8729
Aalb_oocyte_rep_c4126_trimmed	AAEL006337-RA	conserved hypothetical protein [Source:VB External Description;Acc:AAEL006337]	NA;	Ae. aegypti transcripts	27	3	-3.34822	3.99e-05	85.02	0	11	1127	61.5974
Aalb_oocyte_rep_c3297_trimmed	AAEL006990-RA	conserved hypothetical protein [Source:VB External Description;Acc:AAEL006990]	NA;	Ae. aegypti transcripts	19	0	-7.7977	2.11e-05	84.94	1e-122	2	550	78.6838
Aalb_oocyte_rep_c5411_trimmed	AAEL007092-RA	conserved hypothetical protein [Source:VB External Description;Acc:AAEL007092]	NA;	Ae. aegypti transcripts	46	12	-2.15003	2.11e-05	88.88	0	8	1957	92.6945
Aalb_oocyte_rep_c37366_trimmed	AAEL007096-RA	conserved hypothetical protein [Source:VB External Description;Acc:AAEL007096]	NA;	Ae. aegypti transcripts	228	0	-11.3757	1.1e-74	85.08	0	14	1105	88.3441
Aalb_oocyte_rep_c2797_trimmed	AAEL007349-RA	conserved hypothetical protein [Source:VB External Description;Acc:AAEL007349]	NA;	Ae. aegypti transcripts	21	1	-4.48194	5.19e-05	89.42	1e-95	5	311	46.4768
Aalb_oocyte_rep_c1122_trimmed	AAEL008064-RA	conserved hypothetical protein [Source:VB External Description;Acc:AAEL008064]	NA;	Ae. aegypti transcripts	29	6	-2.47441	0.000419947	83.4	2e-88	5	487	73.6762
Aalb_oocyte_GID1I5S02FT32X_trimmed	AAEL010438-RA	conserved hypothetical protein [Source:VB External Description;Acc:AAEL010438]	NA;	Ae. aegypti transcripts	45	1	-5.57782	1.85e-12	85.42	2e-50	10	239	34.688
Aalb_oocyte_rep_c36924_trimmed	AAEL010848-RA	conserved hypothetical protein [Source:VB External Description;Acc:AAEL010848]	NA;	Ae. aegypti transcripts	319	0	-11.8601	4.84e-105	86.95	0	19	750	89.1795
Aalb_oocyte_rep_c12049_trimmed	AAEL010898-RA	conserved hypothetical protein [Source:VB External Description;Acc:AAEL010898]	NA;	Ae. aegypti transcripts	41	12	-1.9844	0.000233246	92.99	0	11	1092	43.8837
Aalb_oocyte_rep_c3827_trimmed	AAEL011088-RA	conserved hypothetical protein [Source:VB External Description;Acc:AAEL011088]	NA;	Ae. aegypti transcripts	21	1	-4.48194	5.19e-05	87.86	0	5	765	42.0099
Aalb_oocyte_rep_c454_trimmed	AAEL011848-RA	conserved hypothetical protein [Source:VB External Description;Acc:AAEL011848]	NA;	Ae. aegypti transcripts	61	25	-1.50376	0.00017578	87.89	0	3	1114	86.0896
Aalb_oocyte_rep_c44540_trimmed	AAEL013122-RA	conserved hypothetical protein [Source:VB External Description;Acc:AAEL013122]	NA;	Ae. aegypti transcripts	611	26	-4.76956	1.55e-163	90.91	0	24	538	69.0629
Aalb_oocyte_rep_c3223_trimmed	AAEL013322-RA	conserved hypothetical protein [Source:VB External Description;Acc:AAEL013322]	NA;	Ae. aegypti transcripts	34	0	-8.6339	3.12e-10	87.65	2e-155	1	566	23.0139
Aalb_oocyte_rep_c21754_trimmed	AAEL013526-RA	conserved hypothetical protein [Source:VB External Description;Acc:AAEL013526]	NA;	Ae. aegypti transcripts	60	13	-2.41807	2.44e-08	86.97	0	9	682	56.281
Aalb_oocyte_GH79BIP01EFFHX_trimmed	AAEL013719-RA	conserved hypothetical protein [Source:VB External Description;Acc:AAEL013719]	NA;	Ae. aegypti transcripts	96	0	-10.1287	1.08e-30	83.53	9e-59	15	333	29.4951
Aalb_oocyte_rep_c745_trimmed	AAEL014318-RA	conserved hypothetical protein [Source:VB External Description;Acc:AAEL014318]	NA;	Ae. aegypti transcripts	696	108	-2.9072	5.82e-124	92.61	0	43	1865	71.6435
Aalb_oocyte_rep_c4087_trimmed	AAEL014366-RA	conserved hypothetical protein [Source:VB External Description;Acc:AAEL014366]	NA;	Ae. aegypti transcripts	33	4	-3.23341	3.22e-06	91.63	0	4	764	48.8179
Aalb_oocyte_rep_c10160_trimmed	AAEL014922-RA	conserved hypothetical protein [Source:VB External Description;Acc:AAEL014922]	NA;	Ae. aegypti transcripts	53	11	-2.47842	2.03e-07	90.74	0	14	537	99.6296
Aalb_oocyte_rep_c37590_trimmed	AAEL015288-RA	conserved hypothetical protein [Source:VB External Description;Acc:AAEL015288]	NA;	Ae. aegypti transcripts	102	0	-10.216	1.13e-32	86.21	5e-129	9	518	60.2312
Aalb_oocyte_rep_c25257_trimmed	AAEL004717-RA	cyclin-dependent kinase 5 activator [Source:VB External Description;Acc:AAEL004717]	NA;	Ae. aegypti genome	31	0	-8.50104	2.96e-09	87.95	0	5	754	0.667723
Aalb_oocyte_GH79BIP01A9XM6_trimmed	AAEL000317-PA	cysteine-rich venom protein, putative [Source:VB External Description;Acc:AAEL000317]	NA;	Ae. aegypti peptide	23	0	-8.07202	1.19e-06	61.54	2e-19	9	191	71.5909
Aalb_oocyte_rep_c37274_trimmed	AAEL000333-PA	cysteine-rich venom protein, putative [Source:VB External Description;Acc:AAEL000333]	NA;	Ae. aegypti peptide	224	97	-1.42687	2.03e-15	72.97	5e-28	46	221	82.9545
Aalb_oocyte_rep_c8441_trimmed	AAEL000356-PA	cysteine-rich venom protein, putative [Source:VB External Description;Acc:AAEL000356]	NA;	Ae. aegypti peptide	15	0	-7.45867	0.000372711	64.71	1e-35	10	350	87.9699
Aalb_oocyte_GIK0NFC01D2F8W_trimmed	AAEL000375-PA	cysteine-rich venom protein, putative [Source:VB External Description;Acc:AAEL000375]	NA;	Ae. aegypti peptide	67	19	-2.03301	1.91e-07	54.29	3e-12	16	200	48.8372
Aalb_oocyte_rep_c33487_trimmed	AAEL000379-PA	cysteine-rich venom protein, putative [Source:VB External Description;Acc:AAEL000379]	NA;	Ae. aegypti peptide	15	0	-7.45867	0.000372711	71	4e-36	7	299	75.7812
Aalb_oocyte_rep_c22687_trimmed	AAEL004978-RA	DEAD box ATP-dependent RNA helicase [Source:VB External Description;Acc:AAEL004978]	NA;	Ae. aegypti transcripts	244	182	-0.643012	0.000245752	85.24	1e-101	35	453	19.5259
Aalb_oocyte_rep_c6520_trimmed	AAEL009214-RA	diazepam binding inhibitor, putative [Source:VB External Description;Acc:AAEL009214]	NA;	Ae. aegypti transcripts	28	1	-4.89526	4.15e-07	95.83	5e-134	4	287	56.1644
Aalb_oocyte_rep_c2808_trimmed	AAEL002130-RA	ecdysone inducible protein L2, putative [Source:VB External Description;Acc:AAEL002130]	NA;	Ae. aegypti transcripts	41	10	-2.24505	3.56e-05	89.83	0	6	1784	85.1781
Aalb_oocyte_rep_c3974_trimmed	AAEL004947-RA	elongase, putative [Source:VB External Description;Acc:AAEL004947]	NA;	Ae. aegypti transcripts	29	0	-8.40515	1.32e-08	89.15	0	6	810	60.2679
Aalb_oocyte_rep_c39328_trimmed	AAEL011951-RB	elongase, putative [Source:VB External Description;Acc:AAEL011951]	NA;	Ae. aegypti transcripts	274	0	-11.6408	4.78e-90	85.5	0	22	924	95.3846
Aalb_oocyte_rep_c19863_trimmed	AAEL011954-RA	elongase, putative [Source:VB External Description;Acc:AAEL011954]	NA;	Ae. aegypti transcripts	39	0	-8.8313	7.39e-12	86.37	0	7	740	94.5083
Aalb_oocyte_rep_c3917_trimmed	AAEL013649-RA	elongase, putative [Source:VB External Description;Acc:AAEL013649]	NA;	Ae. aegypti transcripts	23	1	-4.61259	1.36e-05	92.9	0	2	1027	65.0937
Aalb_oocyte_rep_c387_trimmed	AAEL011414-RB	high mobility group non-histone protein, putative [Source:VB External Description;Acc:AAEL011414]	NA;	Ae. aegypti transcripts	1452	1375	-0.298874	2.33e-06	90.94	0	363	665	43.7052					AAEL000496	all_new_rep_c53845	AAEL000496	AAEL000507
Aalb_oocyte_GH79BIP01AEXBE_trimmed	sp|P04929|HRPX_PLALO	Histidine-rich glycoprotein	NA;	SwissProt	1340	17	-6.51247	0	50	0.0004	4	83	7.69231					AAEL000507	GH79BIP01EPFOL	AAEL000496	AAEL000507
Aalb_oocyte_rep_c19322_trimmed	AAEL000058-RA	hypothetical protein [Source:VB External Description;Acc:AAEL000058]	NA;	Ae. aegypti transcripts	27	0	-8.30242	5.89e-08	89.11	1e-72	11	247	14.2357					AAEL017467	all_new_rep_c21918	AAEL017467	AAEL000507
Aalb_oocyte_rep_c6205_trimmed	AAEL000319-PA	hypothetical protein [Source:VB External Description;Acc:AAEL000319]	NA;	Ae. aegypti peptide	79	0	-9.8478	4.6e-25	74	2e-17	8	149	17.0732
Aalb_oocyte_rep_c4484_trimmed	AAEL000358-RA	hypothetical protein [Source:VB External Description;Acc:AAEL000358]	NA;	Ae. aegypti transcripts	47	0	-9.09985	1.78e-14	83.27	9e-40	11	250	41.4594
Aalb_oocyte_rep_c42802_trimmed	AAEL001873-RA	hypothetical protein [Source:VB External Description;Acc:AAEL001873]	NA;	Ae. aegypti transcripts	258	11	-4.75957	1.01e-68	87.06	2e-47	19	200	27.8642
Aalb_oocyte_rep_c43332_trimmed	AAEL003927-RA	hypothetical protein [Source:VB External Description;Acc:AAEL003927]	NA;	Ae. aegypti transcripts	15	0	-7.45867	0.000372711	85.3	8e-114	4	482	79.0429
Aalb_oocyte_GID1I5S02G74RW_trimmed	AAEL004894-PA	hypothetical protein [Source:VB External Description;Acc:AAEL004894]	NA;	Ae. aegypti peptide	72	31	-1.43335	6.62e-05	67.37	9e-38	10	284	54.3353
Aalb_oocyte_rep_c36670_trimmed	AAEL004904-RA	hypothetical protein [Source:VB External Description;Acc:AAEL004904]	NA;	Ae. aegypti transcripts	94	0	-10.0983	4.83e-30	86.94	4e-80	7	313	14.2922
Aalb_oocyte_rep_c38011_trimmed	AAEL004912-RA	hypothetical protein [Source:VB External Description;Acc:AAEL004912]	NA;	Ae. aegypti transcripts	58	1	-5.94323	1.28e-16	88.2	2e-41	9	160	28.9331
Aalb_oocyte_GH79BIP02G2IFK_trimmed	AAEL005298-RA	hypothetical protein [Source:VB External Description;Acc:AAEL005298]	NA;	Ae. aegypti transcripts	1006	639	-0.87493	9.49e-32	86.86	4e-24	36	132	82.716
Aalb_oocyte_rep_c30657_trimmed	AAEL007552-RA	hypothetical protein [Source:VB External Description;Acc:AAEL007552]	NA;	Ae. aegypti transcripts	212	0	-11.2708	2.23e-69	86.84	3e-44	21	189	29.5775
Aalb_oocyte_rep_c62194_trimmed	AAEL008280-PA	hypothetical protein [Source:VB External Description;Acc:AAEL008280]	NA;	Ae. aegypti peptide	197	6	-5.23424	4.9e-55	64.29	2e-19	20	125	13.5762
Aalb_oocyte_rep_c38483_trimmed	AAEL008797-RA	hypothetical protein [Source:VB External Description;Acc:AAEL008797]	NA;	Ae. aegypti transcripts	416	1	-8.78355	4.26e-135	84.39	2e-125	23	601	60.3414
Aalb_oocyte_rep_c43861_trimmed	AAEL008799-RA	hypothetical protein [Source:VB External Description;Acc:AAEL008799]	NA;	Ae. aegypti transcripts	146	1	-7.27358	1.99e-45	86.01	2e-54	26	242	22.0401
Aalb_oocyte_GH79BIP01CH18T_trimmed	AAEL009848-RA	hypothetical protein [Source:VB External Description;Acc:AAEL009848]	NA;	Ae. aegypti transcripts	38	3	-3.83972	2.28e-08	86.14	4e-70	11	302	56.9524
Aalb_oocyte_rep_c13386_trimmed	AAEL009980-RA	hypothetical protein [Source:VB External Description;Acc:AAEL009980]	NA;	Ae. aegypti transcripts	15	0	-7.45867	0.000372711	87.53	2e-108	4	392	64.3678
Aalb_oocyte_rep_c44470_trimmed	AAEL010899-RA	hypothetical protein [Source:VB External Description;Acc:AAEL010899]	NA;	Ae. aegypti transcripts	27	3	-3.34822	3.99e-05	85.38	6e-107	21	464	14.2901
Aalb_oocyte_GH79BIP01A94N5_trimmed	AAEL011297-RA	hypothetical protein [Source:VB External Description;Acc:AAEL011297]	NA;	Ae. aegypti transcripts	371	2	-7.68555	4.05e-118	81.08	4e-23	9	221	19.2677
Aalb_oocyte_rep_c1002_trimmed	AAEL011305-RA	hypothetical protein [Source:VB External Description;Acc:AAEL011305]	NA;	Ae. aegypti transcripts	56	9	-2.84433	2.74e-09	85.78	8e-155	4	639	60.4541
Aalb_oocyte_rep_c15622_trimmed	AAEL013395-RB	hypothetical protein [Source:VB External Description;Acc:AAEL013395]	NA;	Ae. aegypti transcripts	36	11	-1.92171	0.000983672	88.94	1e-127	17	467	59.2497
Aalb_oocyte_GIK0NFC01DOHCF_trimmed	AAEL014128-PA	hypothetical protein [Source:VB External Description;Acc:AAEL014128]	NA;	Ae. aegypti peptide	4278	3687	-0.434754	8.47e-39	70.79	5e-26	2374	266	31.769
Aalb_oocyte_rep_c1031_trimmed	AAEL015289-RA	hypothetical protein [Source:VB External Description;Acc:AAEL015289]	NA;	Ae. aegypti transcripts	54	0	-9.29975	8.9e-17	85.53	4e-126	4	532	22.5293
Aalb_oocyte_rep_c362_trimmed	AAEL017419-RA	hypothetical protein [Source:VB External Description;Acc:AAEL017419]	NA;	Ae. aegypti transcripts	544	487	-0.379924	0.000890097	91.86	0	39	774	47.8339
Aalb_oocyte_rep_c5605_trimmed	AAEL009295-RA	lachesin [Source:VB External Description;Acc:AAEL009295]	NA;	Ae. aegypti transcripts	21	1	-4.48194	5.19e-05	92.45	0	6	1058	38.9831
Aalb_oocyte_rep_c11251_trimmed	AAEL003262-RA	leucine-rich transmembrane protein [Source:VB External Description;Acc:AAEL003262]	NA;	Ae. aegypti genome	30	6	-2.52315	0.000252258	85.96	0	2	1503	3.71264
Aalb_oocyte_rep_c54346_trimmed	AAEL007790-RA	maternal g10 transcript [Source:VB External Description;Acc:AAEL007790]	NA;	Ae. aegypti transcripts	57	24	-1.46473	0.000606908	87.56	8e-121	8	433	65.7056
Aalb_oocyte_rep_c18796_trimmed	AAEL000646-RA	n-acetylgalactosaminyltransferase [Source:VB External Description;Acc:AAEL000646]	NA;	Ae. aegypti transcripts	15	0	-7.45867	0.000372711	84.26	1e-107	3	539	30.7604
Aalb_oocyte_rep_c48261_trimmed	AAEL001146-RA	n-acetylgalactosaminyltransferase [Source:VB External Description;Acc:AAEL001146]	NA;	Ae. aegypti transcripts	26	2	-3.85586	1.34e-05	83.57	2e-60	9	352	21.1573
Aalb_oocyte_rep_c36940_trimmed	AAEL001151-RA	n-acetylgalactosaminyltransferase [Source:VB External Description;Acc:AAEL001151]	NA;	Ae. aegypti transcripts	92	33	-1.69664	4.8e-08	85.95	0	20	1451	76.8415
Aalb_oocyte_rep_c37571_trimmed	AAEL004766-RA	protein phosphatases pp1 regulatory subunit [Source:VB External Description;Acc:AAEL004766]	NA;	Ae. aegypti genome	126	2	-6.12831	2.57e-37	95.18	3e-24	4	82	1.57884
Aalb_oocyte_rep_c1335_trimmed	AAEL013069-RA	receptor for activated protein kinase c (rack1) [Source:VB External Description;Acc:AAEL013069]	NA;	Ae. aegypti transcripts	389	327	-0.470679	0.000516011	94.42	0	29	1020	87.8448
Aalb_oocyte_rep_c9820_trimmed	AAEL010361-RA	rer1 protein [Source:VB External Description;Acc:AAEL010361]	NA;	Ae. aegypti transcripts	101	22	-2.41393	3.34e-14	94.16	0	15	633	26.3311
Aalb_oocyte_rep_c17073_trimmed	AAEL000068-RA	ribosomal protein S25, putative [Source:VB External Description;Acc:AAEL000068]	NA;	Ae. aegypti transcripts	982	765	-0.580492	5.69e-15	93.53	0	86	478	57.6499
Aalb_oocyte_GH79BIP01AGX98_trimmed	AAEL013129-RA	salivary gland secretion, putative [Source:VB External Description;Acc:AAEL013129]	NA;	Ae. aegypti transcripts	871	9	-6.8011	4.03e-271	85.59	4e-48	32	234	37.2425
Aalb_oocyte_rep_c56083_trimmed	AAEL005523-RA	Selenoprotein G, putative [Source:VB External Description;Acc:AAEL005523]	NA;	Ae. aegypti transcripts	64	30	-1.31083	0.000969118	85.81	5e-92	11	429	38.1818
Aalb_oocyte_rep_c5255_trimmed	AAEL003653-RA	serine protease inhibitor (serpin) homologue - unlikely to be inhibitory. [Source:VB External Description;Acc:AAEL003653]	NA;	Ae. aegypti transcripts	22	1	-4.54874	2.63e-05	88.05	0	8	610	40.1052
Aalb_oocyte_rep_c2760_trimmed	AAEL008613-RB	TraB, putative [Source:VB External Description;Acc:AAEL008613]	NA;	Ae. aegypti transcripts	50	19	-1.61151	0.000589684	86.13	0	10	1145	55.5988
Aalb_oocyte_rep_c2615_trimmed	AAEL017069-RA		NA;	Ae. aegypti transcripts	21	0	-7.94137	5.1e-06	85.71	2e-24	3	132	28.2051
Aalb_oocyte_rep_c2669_trimmed	AAEL017117-RA		NA;	Ae. aegypti transcripts	21	0	-7.94137	5.1e-06	88.37	4e-18	1	85	17.9325
Aalb_oocyte_GH79BIP01BDZTB_trimmed	AAEL017197-RA		NA;	Ae. aegypti transcripts	311	0	-11.8234	2.15e-102	85.71	1e-35	9	174	32.0442
Aalb_oocyte_rep_c44399_trimmed	AAEL017257-RA		NA;	Ae. aegypti transcripts	52	0	-9.24541	3.97e-16	86.76	2e-52	12	218	22.9715
Aalb_oocyte_rep_c41872_trimmed	AAEL017350-RA		NA;	Ae. aegypti transcripts	217	0	-11.3044	4.95e-71	88.34	4e-42	4	162	12.5679
Aalb_oocyte_rep_c40396_trimmed	AAEL017502-RA		NA;	Ae. aegypti transcripts	99	0	-10.173	1.11e-31	88.86	5e-122	11	403	89.9329
Aalb_oocyte_rep_c35_trimmed	AAEL017587-RA		NA;	Ae. aegypti transcripts	679	210	-1.91282	1.5e-72	99.83	0	16	586	99.8296
Aalb_oocyte_rep_c46613_trimmed	AAEL014915-RA	26S proteasome subunit [Source:VB External Description;Acc:AAEL014915]	NA;	Ae. aegypti transcripts	31	87	1.26549	0.000441033	90.43	0	18	1148	84.0909
Aalb_oocyte_rep_c22555_trimmed	AAEL008789-RA	apolipophorin-III, putative [Source:VB External Description;Acc:AAEL008789]	NA;	Ae. aegypti transcripts	53	121	0.969145	0.000946579	86.81	0	18	751	69.2166
Aalb_oocyte_rep_c67768_trimmed	AAEL007271-RA	basic helix-loop-helix zip transcription factor [Source:VB External Description;Acc:AAEL007271]	NA;	Ae. aegypti transcripts	413	1118	1.21622	2.72e-51	85.58	8e-35	92	206	7.39927
Aalb_oocyte_GH79BIP02GYV4J_trimmed	CPIJ009807-PA|bhlhzip	bhlhzip transcription factor bigmax	NA;	C. pipiens	74	234	1.43931	1.05e-13	84	2e-06	15	74	9.87654
Aalb_oocyte_GH79BIP01BENVH_trimmed	AAEL011202-PA	bhlhzip transcription factor bigmax [Source:VB External Description;Acc:AAEL011202]	NA;	Ae. aegypti peptide	637	1074	0.533266	7.47e-12	62.69	4e-16	629	200	28.3262
Aalb_oocyte_rep_c66882_trimmed	AAEL002308-RA	butyrate response factor 1 (TIS11B protein) [Source:VB External Description;Acc:AAEL002308]	NA;	Ae. aegypti transcripts	15	62	1.81977	7.28e-05	92.84	1e-123	10	333	30.9925
Aalb_oocyte_rep_c47388_trimmed	AAEL017290-RA	Coiled-coil domain-containing protein 72 homolog [Source:VB External Description;Acc:AAEL017290]	NA;	Ae. aegypti transcripts	67	170	1.12173	1.33e-06	89.53	5e-57	21	190	41.3943
Aalb_oocyte_rep_c47767_trimmed	AAEL005261-RA	conserved hypothetical protein [Source:VB External Description;Acc:AAEL005261]	NA;	Ae. aegypti transcripts	99	197	0.771701	0.000436807	92.83	0	30	613	60.5341
Aalb_oocyte_rep_c34944_trimmed	AAEL005312-RD	conserved hypothetical protein [Source:VB External Description;Acc:AAEL005312]	NA;	Ae. aegypti transcripts	453	734	0.475877	1.54e-06	89.24	0	62	854	68.3788
Aalb_oocyte_rep_c36433_trimmed	AAEL008645-RA	conserved hypothetical protein [Source:VB External Description;Acc:AAEL008645]	NA;	Ae. aegypti transcripts	271	587	0.894511	3.97e-16	93.56	0	56	1844	75.1948
Aalb_oocyte_rep_c971_trimmed	AAEL010680-RA	conserved hypothetical protein [Source:VB External Description;Acc:AAEL010680]	NA;	Ae. aegypti transcripts	52	120	0.984611	0.000845581	90.79	5e-158	12	444	89.5161
Aalb_oocyte_rep_c54787_trimmed	AAEL013145-RA	conserved hypothetical protein [Source:VB External Description;Acc:AAEL013145]	NA;	Ae. aegypti transcripts	56	168	1.36298	7.19e-09	95.79	0	10	474	92.1569
Aalb_oocyte_rep_c11_trimmed	AAEL015064-RB	conserved hypothetical protein [Source:VB External Description;Acc:AAEL015064]	NA;	Ae. aegypti transcripts	341	599	0.592332	5.74e-08	89.74	8e-128	19	389	53.2877
Aalb_oocyte_rep_c67723_trimmed	AAEL015256-RA	conserved hypothetical protein [Source:VB External Description;Acc:AAEL015256]	NA;	Ae. aegypti transcripts	7	42	2.34766	0.000179861	93.75	3e-119	6	287	96.2199
Aalb_oocyte_rep_c8543_trimmed	AAEL015617-RA	conserved hypothetical protein [Source:VB External Description;Acc:AAEL015617]	NA;	Ae. aegypti transcripts	0	18	7.27958	0.000579558	92.27	9e-87	3	232	35.9133
Aalb_oocyte_rep_c58466_trimmed	AAEL003234-RA	cytochrome c oxidase, subunit VIA, putative [Source:VB External Description;Acc:AAEL003234]	NA;	Ae. aegypti transcripts	39	109	1.26014	4.09e-05	87.5	6e-100	14	373	71.2644
Aalb_oocyte_rep_c30137_trimmed	AAEL006301-RA	fruitless [Source:VB External Description;Acc:AAEL006301]	NA;	Ae. aegypti genome	72	209	1.31585	1.53e-10	90.71	0	70	871	0.813336
Aalb_oocyte_rep_c2524_trimmed	AAEL013825-RA	helicase [Source:VB External Description;Acc:AAEL013825]	NA;	Ae. aegypti transcripts	4	35	2.87751	0.000109264	85.6	0	4	2443	80.6079
Aalb_oocyte_rep_c62670_trimmed	AAEL000218-RA	hypothetical protein [Source:VB External Description;Acc:AAEL000218]	NA;	Ae. aegypti transcripts	144	330	0.975563	1.94e-10	84	3e-12	4	99	33
Aalb_oocyte_rep_c53693_trimmed	AAEL003404-PA	hypothetical protein [Source:VB External Description;Acc:AAEL003404]	NA;	Ae. aegypti peptide	394	746	0.700537	1.99e-13	55.7	2e-40	39	404	21.5659
Aalb_oocyte_rep_c64457_trimmed	AAEL003459-RA	hypothetical protein [Source:VB External Description;Acc:AAEL003459]	NA;	Ae. aegypti transcripts	2	27	3.46956	0.000267989	93.24	2e-87	4	221	53.7713
Aalb_oocyte_GH79BIP02HOEP0_trimmed	AAEL005192-PA	hypothetical protein [Source:VB External Description;Acc:AAEL005192]	NA;	Ae. aegypti peptide	323	555	0.560497	1.31e-06	66.98	1e-25	77	317	81.8966
Aalb_oocyte_rep_c318_trimmed	AAEL008015-RA	hypothetical protein [Source:VB External Description;Acc:AAEL008015]	NA;	Ae. aegypti transcripts	52	153	1.33485	6.72e-08	87.38	0	43	1604	36.4767
Aalb_oocyte_GH79BIP01CQRCU_trimmed	AAEL009519-RA	hypothetical protein [Source:VB External Description;Acc:AAEL009519]	NA;	Ae. aegypti transcripts	76	172	0.957009	3.73e-05	94.44	7e-33	16	89	19.7339
Aalb_oocyte_rep_c2115_trimmed	AAEL010022-RA	hypothetical protein [Source:VB External Description;Acc:AAEL010022]	NA;	Ae. aegypti transcripts	6	47	2.72858	5.23e-06	86.65	0	8	1084	23.4209
Aalb_oocyte_rep_c53241_trimmed	AAEL006820-RA	lipid storage droplets surface binding protein 2 (lsd2) [Source:VB External Description;Acc:AAEL006820]	NA;	Ae. aegypti transcripts	1052	1582	0.368299	7.65e-09	88.74	0	114	798	43.8703
Aalb_oocyte_GIK0NFC01B0805_trimmed	CPIJ010739-PA|maternal	maternal protein exuperantia	NA;	C. pipiens	627	1019	0.480258	2.79e-09	68.97	4e-06	1	86	5.6338
Aalb_oocyte_rep_c193_trimmed	AAEL010576-RH	modifier of mdg4 [Source:VB External Description;Acc:AAEL010576]	NA;	Ae. aegypti transcripts	1508	2098	0.256081	7.72e-06	93.55	0	457	1208	59.2138
Aalb_oocyte_rep_c40438_trimmed	AAEL011892-RA	receptor for activated C kinase, putative [Source:VB External Description;Acc:AAEL011892]	NA;	Ae. aegypti transcripts	117	259	0.925498	1.91e-07	84.84	1e-111	22	520	25.1949
Aalb_oocyte_rep_c41174_trimmed	AAEL008364-RA	serine protease inhibitor (serpin), likely cleavage at S/S. [Source:VB External Description;Acc:AAEL008364]	NA;	Ae. aegypti transcripts	101	222	0.915156	2.97e-06	89.75	0	28	1248	97.956
Aalb_oocyte_GID1I5S02GS05U_trimmed	AAEL010139-PA	serine protease, putative [Source:VB External Description;Acc:AAEL010139]	NA;	Ae. aegypti peptide	615	1019	0.508133	2.67e-10	70.97	2e-31	58	278	55.0898
Aalb_oocyte_rep_c2792_trimmed	AAEL004710-RA	spingomyelin synthetase [Source:VB External Description;Acc:AAEL004710]	NA;	Ae. aegypti transcripts	41	103	1.10656	0.000634247	90.19	0	14	1080	46.9432
Aalb_oocyte_rep_c872_trimmed	AAEL006973-RA	ubiquitin conjugating enzyme 7 interacting protein [Source:VB External Description;Acc:AAEL006973]	NA;	Ae. aegypti transcripts	4	33	2.79287	0.000306596	90.06	7e-180	4	522	9.5082
Aalb_oocyte_rep_c339_trimmed	AAEL006552-RA	WD-repeat protein [Source:VB External Description;Acc:AAEL006552]	NA;	Ae. aegypti transcripts	85	181	0.869285	0.000117416	91.18	0	24	1946	85.1607
Aalb_oocyte_rep_c3459_trimmed	AAEL009508-RA	zinc finger protein [Source:VB External Description;Acc:AAEL009508]	NA;	Ae. aegypti transcripts	27	78	1.30676	0.000756679	87.43	0	12	1097	37.0333
Aalb_oocyte_rep_c39626_trimmed	AAEL010847-RA	zinc finger protein [Source:VB External Description;Acc:AAEL010847]	NA;	Ae. aegypti transcripts	47	134	1.28924	2.05e-06	85.09	0	37	1126	51.3452
Aalb_oocyte_GH79BIP01BTF8B_trimmed	AAEL017345-RA		NA;	Ae. aegypti transcripts	81	192	1.02381	2.1e-06	83.85	2e-84	21	450	39.5556
