# Supplementary material for: A de novo transcriptome of the Asian tiger mosquito, Aedes albopictus, to identify candidate transcripts for diapause preparation
Source: BMC Genomics. 2011 Dec 20;12:619. doi: 10.1186/1471-2164-12-619 (PMC3258294; doi:10.1186/1471-2164-12-619)
Supplement: Additional file 6 — Results of qPCR validation. Experimental details and results of qPCR for genes chosen for qPCR validation based on 454 differential expression or a priori expectation from previous diapause studies. Both putative functional information from the gene's homolog, as well as reaction conditions from the qPCR experiments, are shown. Fold-change values for qPCR experiments are given as log2(DI-NDI), where positive values indicate higher expression under DI conditions, and negative values indicate higher expression under NDI conditions. [file 1471-2164-12-619-S6.XLS]

## Sheet: Sheet1
Additional File 8. Genes chosen for qPCR validation based on 454 differential expression, or a priori expectation from previous diapause studies. Both putative functional information from the gene's homolog, as well as reaction conditions from the qPCR experiments, are shown. Fold-change values for qPCR experiments are given as log2(DI-NDI), where positive values indicate higher expression under …
	gene information
Ae. albopictus ID	putative homolog ID	Homolog Description	Putative functional category	Gene candidate category based on 454 predictions	corrected p-value from t-test, qPCR	Fold-change, qPCR (log2(DI-NDI))
Aalb_oocyte_rep_c431_trimmed	gi|270037304|	phosphatidylethanolamine-binding protein (pebp)	morphogenesis	a priori	0.000310505	0.87914
Aalb_oocyte_rep_c36433_trimmed	AAEL008645	conserved hypothetical protein	unknown	DI	0.000310505	1.33138
Aalb_oocyte_rep_c41764_trimmed	AAEL003650	inhibitor of growth protein, ing1	DNA replication/transcription	a priori	0.00221565	1.05175
Aalb_oocyte_rep_c40438_trimmed	AAEL011892	receptor for activated C kinase, putative	endocrine signaling	DI	0.00299614	0.862781
Aalb_oocyte_rep_c3449_trimmed	AAEL011521	GPCR Methuselah Family	stress response	a priori	0.00417979	0.875297
Aalb_oocyte_rep_c42113_trimmed	AAEL000006	phosphoenolpyruvate carboxykinase	metabolism	DI	0.00417979	0.822433
Aalb_oocyte_rep_c2808_trimmed	AAEL002130	ecdysone inducible protein L2, putative	endocrine signaling	NDI	0.00549692	-0.851184
Aalb_oocyte_GH79BIP01BENVH_trimmed	AAEL011202	bhlhzip transcription factor bigmax	DNA replication/transcription	DI	0.0103197	0.868925
Aalb_oocyte_rep_c18194_trimmed	AAEL012019	conserved hypothetical protein	unknown	DI	0.0103197	0.922056
Aalb_oocyte_rep_c25929_trimmed	AAEL004297	ATP-citrate synthase	energy production and conversion	a priori	0.0513854	0.745019
Aalb_oocyte_rep_c35559_trimmed	gi|270037306|	EMP	unknown	a priori	0.0513854	0.647328
Aalb_oocyte_rep_c7134_trimmed	AAEL003046	saposin	metabolism	a priori	0.0918264	0.360375
Aalb_oocyte_rep_c14469_trimmed	AAEL010966	ubiquitin carboxyl-terminal hydrolase isozyme L5	metabolism	a priori	0.0918264	0.414415
Aalb_oocyte_rep_c5390_trimmed	AAEL003203	fatty acid desaturase, putative	stress response	a priori	0.111089	0.358049
Aalb_oocyte_rep_c38633_trimmed	AAEL012113	vacuolar ATP synthase proteolipid subunit	energy production and conversion	NDI	0.127172	0.320006
Aalb_oocyte_rep_c58466_trimmed	AAEL003234	cytochrome c oxidase, subunit VIA, putative	energy production and conversion	DI	0.129266	0.227849
Aalb_oocyte_rep_c22555_trimmed	AAEL008789	apolipophorin-III, putative	metabolism	DI	0.145424	0.38589
Aalb_oocyte_rep_c46858_trimmed	AAEL010341	RuvB-like helicase 2 (EC 3.6.4.12)(Reptin)	DNA replication/transcription	a priori	0.189137	0.167102
Aalb_oocyte_rep_c9820_trimmed	AAEL010361	rer1 protein	unknown	NDI	0.189137	0.258944
Aalb_oocyte_rep_c61890_trimmed	AAEL000494	histone H2A	DNA replication/transcription	a priori	N/A	N/A
Aalb_oocyte_rep_c12733_trimmed	AAEL012183	mfs transporter	unknown	DI	0.427818	0.193608
Aalb_oocyte_rep_c48355_trimmed	AAEL005925	geranylgeranyl pyrophosphate synthase	metabolism	NDI	0.427818	1.92183
Aalb_oocyte_rep_c67139_trimmed	AAEL007818	Trypsin 3A1 Precursor (EC 3.4.21.4)	metabolism	NDI	0.427818	-2.51497
Aalb_oocyte_rep_c5066_trimmed	AAEL003970	amino acid transporter	unknown	NDI	0.427818	0.391229
Aalb_oocyte_rep_c53241_trimmed	AAEL006820	lipid storage droplets surface binding protein 2 (lsd2)	metabolism	DI	0.439859	0.11859
Aalb_oocyte_rep_c40001_trimmed	AAEL006328	conserved hypothetical protein	metabolism	NDI	0.439859	6.52116
Aalb_oocyte_rep_c14932_trimmed	AAEL002125	Bromodomain-containing protein, putative	DNA replication/transcription	a priori	0.525114	0.0951088
Aalb_oocyte_rep_c4671_trimmed	AAEL006446	trehalose-6-phosphate synthase	metabolism	a priori	0.595366	0.119949
Aalb_oocyte_rep_c36617_trimmed	gi|254728755|	Hsp67B	stress response	a priori	0.603006	0.86839
Aalb_oocyte_rep_c15720_trimmed	AAEL004102	aldo-keto reductase	endocrine signaling	a priori	0.804833	-0.111298
Aalb_oocyte_rep_c49446_trimmed	AAEL012545	proliferating cell nuclear antigen	DNA replication	DI	0.854635	0.033612
Aalb_oocyte_rep_c5314_trimmed	AAEL010222	transcription factor GATA-4 (GATA binding factor-4)	DNA replication/transcription	NDI	0.384436	0.970527
Aalb_oocyte_rep_c52910_trimmed	AAEL003094	glycoprotein, putative	metabolism	a priori	0.395874	1.77739
Aalb_oocyte_rep_c38864_trimmed	AAEL004873	conserved hypothetical protein	unknown	NDI	0.00352083	0.483844
Aalb_oocyte_rep_c18718_trimmed	AAEL006143	conserved hypothetical protein	unknown	NDI	0.0986149	0.829575
Aalb_oocyte_rep_c745_trimmed	AAEL014318	conserved hypothetical protein	unknown	NDI	0.148244	0.665888
Aalb_oocyte_rep_c901_trimmed	gi|239997749|	fatty acyl CoA elongase (FACE)	stress response	a priori	0.18338	0.303951
Aalb_oocyte_rep_c9733_trimmed	AAEL004112	thioredoxin peroxidase	stress response	NDI	0.246498	-0.196029
Aalb_oocyte_rep_c24_trimmed	AAEL004484	predicted protein, chromodomain-containing	DNA replication/transcription	a priori	0.427818	0.145378
Aalb_oocyte_rep_c41665_trimmed	AAEL006518	cytidine deaminase, putative	metabolism	NDI	0.455585	0.280045
Aalb_oocyte_rep_c36640_trimmed	AAEL004434	transketolase	metabolism	NDI	0.58826	0.200935
Aalb_oocyte_rep_c42663_trimmed	AAEL006511	ubiquitin	unknown	NDI	0.791901	-0.0835859
Aalb_oocyte_rep_c41378_trimmed	AAEL007699	60S ribosomal protein L9	DNA replication/transcription	NDI	0.840488	-0.0743464
Aalb_oocyte_rep_c31166_trimmed	AAEL000269	conserved hypothetical protein	unknown	NDI	0.854635	-0.0258026
Aalb_oocyte_rep_c22687_trimmed	AAEL004978	DEAD box ATP-dependent RNA helicase	DNA replication/transcription	NDI	0.854635	0.0696622
Aalb_oocyte_rep_c54912_trimmed	AAEL009160	skp1	metabolism	NDI	0.854635	-0.0413534
Aalb_oocyte_rep_c42136_trimmed	AAEL000641	protein disulfide isomerase	stress	NDI	0.915696	-0.0237035
Aalb_oocyte_rep_c84_trimmed	AAEL013353	profilin	unknown	NDI	0.996368	-0.00113346
