# Supplementary material for: A de novo transcriptome of the Asian tiger mosquito, Aedes albopictus, to identify candidate transcripts for diapause preparation
Source: BMC Genomics. 2011 Dec 20;12:619. doi: 10.1186/1471-2164-12-619 (PMC3258294; doi:10.1186/1471-2164-12-619)
Supplement: Additional file 7 — Gene IDs of Ae. albopictus rRNA and Wolbachia spp. used to pre-screen reads. [file 1471-2164-12-619-S7.XLS]

## Sheet: Additional File 6.csv
Gene ID	Description
gi|58584261|refNC_006833.1|	Wolbachia endosymbiont strain TRS of Brugia malayi, complete genome
gi|225629872|refNC_012416.1|	Wolbachia sp. wRi, complete genome
gi|42519920|refNC_002978.6|	Wolbachia endosymbiont of Drosophila melanogaster, complete genome
gi|89146787|gbDQ397935.1|	Aedes albopictus isolate A34 28S ribosomal RNA gene, partial sequence
gi|89146773|gbDQ397921.1|	Aedes albopictus isolate A21 16S ribosomal RNA gene, partial sequence; mitochondrial
gi|169930867|gbEU359688.1|	Aedes albopictus isolate Moa012 18S ribosomal RNA gene, partial sequence; internal transcribed spacer 1, complete sequence; and 5.8S ribosomal RNA gene, partial sequence
gi|347394|gbL22060.1|	MQSRNAGNAedes albopictus 18S, 5.8S, and 28S ribosomal RNA genes
gi|12584856|gbAF305554.1|	Aedes albopictus 5.8S ribosomal RNA gene, partial sequence; internal transcribed spacer 2, complete sequence; and 28S ribosomal RNA gene, partial sequence
gi|175315|gbM32716.1|	MQSMTSSU Mosquito mitochondrial small subunit rRNA (SSU RNA), 3' end
gi|296930|embZ16413.1|	Aedes albopictus gene for 5.8S ribosomal RNA
gi|2654130|gbAF034471.1|	AF034471Aedes albopictus 12S ribosomal RNA gene, mitochondrial gene for mitochondrial RNA, partial sequence
gi|159569|gbM95127.1|	MQSRRNASBAedes albopictus 5.8S ribosomal RNA (5.8S rRNA) gene, 3' end; internal transcribed spacer 2; and 28S ribosomal RNA (28S rRNA) gene, 5' end
gi|58372083|ref|NC_006817.1|	Aedes albopictus mitochondrion, complete genome (used subset: bp 12685-14017)
gi|347394|gbL22060.1|	MQSRNAGNAedes albopictus 18S, 5.8S, and 28S ribosomal RNA genes
gi|12628|embX01078.1|	Aedes albopictus mit-gene for large ribosomal subunit RNA (LSU)
Additional file 6 – Gene IDs of Ae. albopictus rRNA and Wolbachia spp. used to pre-screen reads.
